# Supplementary material for: Cross-talk between Hippo and Wnt signalling pathways in intestinal crypts: Insights from an agent-based model
Source: Comput Struct Biotechnol J. 2020 Jan 10;18:230–40. doi: 10.1016/j.csbj.2019.12.015 (PMC7790739; doi:10.1016/j.csbj.2019.12.015)
Supplement: Supplementary data 2 [file mmc2.xml]

<?xml version="1.0" encoding="UTF-8" standalone="no"?><data:data><datasets><author>lucia.marucci@bristol.ac.uk</author><type>1</type><dataset><name>Code to run CHASTE simulations</name><caption/><description>The shared folder contains commented code to run CHASTE simulations in the manuscript.</description><filetype><name/></filetype><filesize/><source>0</source><sourcename>Original Data</sourcename><access><type>1</type><name>Data available in data repository</name><reponame>Figshare</reponame><PersistentId>10.6084/m9.figshare.11298545</PersistentId><deeplinkurl>https://figshare.com/s/a27badc5b4e0cce1ac6b</deeplinkurl></access></dataset></datasets></data:data>
